# Supplementary material for: Synthesis, Radiolabeling, and Biodistribution Study of a Novel DOTA-Peptide for Targeting Vascular Endothelial Growth Factor Receptors in the Molecular Imaging of Breast Cancer
Source: Pharmaceutics. 2024 Jul 4;16(7):899. doi: 10.3390/pharmaceutics16070899 (PMC11279866; doi:10.3390/pharmaceutics16070899)
Supplement: Supplementary file 1 [file pharmaceutics-16-00899-s001.zip]

Archive with 1 entries (1 files):
- pharmaceutics-2753339-supplementary.pdf
